# Supplementary material for: Challenges and responses of malaria elimination in a high-endemic area along the Thai-Myanmar border: A health systems perspective
Source: PLOS Glob Public Health. 2026 Apr 9;6(4):e0006286. doi: 10.1371/journal.pgph.0006286 (PMC13065034; doi:10.1371/journal.pgph.0006286)
Supplement: S1 Table — (XLSX) [file pgph.0006286.s001.xlsx]

## Sheet: Sheet1
Percentage of adherence to the 1-3-7 surveillance and response protocols (2018–2022)
Year	Day 1	Day 3	Day 7
2018	78	86	76
2019	81	90	90
2020	90	92	90
2021	92	97	96
2022	96	100	69
