# Supplementary material for: Challenges and responses of malaria elimination in a high-endemic area along the Thai-Myanmar border: A health systems perspective
Source: PLOS Glob Public Health. 2026 Apr 9;6(4):e0006286. doi: 10.1371/journal.pgph.0006286 (PMC13065034; doi:10.1371/journal.pgph.0006286)
Supplement: S3 Table — (XLSX) [file pgph.0006286.s003.xlsx]

## Sheet: KAP survey
id	k1	k2	k3	k4	k5	k6	k7	k8	k9	k10	k11	knowledgelevel	a1	a2	a3	a4	a5	a6	a7	a8	a9	a10	a11	a12	a13	a14	a15	a16	attitudelevel	practice	itn	rep	wearing	smoke	coils	swatter	e-swatter
1	1	0	1	0	1	0	0	1	1	0	0	1	3	1	3	2	3	3	3	3	3	3	2	3	3	2	3	2	3	1	1	0	1	0	0	0	0
2	1	1	1	1	1	1	1	1	1	0	0	3	3	1	3	3	3	3	3	3	3	3	2	3	3	1	3	2	3	1	1	0	0	0	0	0	0
3	1	1	1	1	1	1	1	1	1	1	1	3	3	2	3	3	3	3	3	3	3	3	2	3	3	3	3	1	3	1	1	0	1	1	0	0	0
4	1	1	1	0	0	0	1	1	0	1	1	2	3	1	3	2	3	3	3	3	3	3	2	3	3	2	3	1	3	1	1	1	0	0	0	0	0
5	1	1	1	1	1	1	1	1	1	1	1	3	3	2	3	3	3	3	3	3	3	3	2	3	3	3	3	1	3	1	1	0	1	0	0	0	0
6	1	1	1	1	1	1	1	1	1	1	1	3	3	2	3	3	3	3	3	3	3	3	2	3	3	3	3	1	3	1	1	0	1	1	0	0	0
7	1	1	1	1	1	1	1	1	0	1	1	3	3	2	3	3	3	3	3	3	2	3	2	1	3	3	3	3	3	1	0	0	1	0	0	0	0
8	1	1	1	0	1	1	1	1	1	0	1	3	3	1	3	3	3	3	3	3	3	2	3	3	3	1	3	1	3	1	1	0	0	0	0	0	0
9	1	1	1	1	1	1	1	1	1	1	1	3	3	3	3	2	3	2	2	3	2	2	2	3	3	3	3	1	3	1	1	0	0	0	0	0	0
10	1	1	1	1	1	1	1	1	1	0	0	3	3	1	3	3	3	3	3	3	3	3	2	3	3	1	3	2	3	1	1	0	0	0	0	0	0
11	1	1	1	1	1	1	1	1	1	0	1	3	3	1	3	3	3	3	3	3	3	3	3	3	3	1	3	1	3	1	1	0	0	0	0	1	1
12	1	1	1	1	1	1	0	1	0	1	1	3	3	2	3	2	3	2	3	3	2	3	2	1	3	3	3	1	3	1	0	0	1	0	0	1	1
13	1	0	1	1	1	1	0	1	1	1	1	3	3	2	3	2	2	3	2	3	3	3	2	3	3	3	3	1	3	1	1	0	0	0	0	0	0
14	1	1	1	0	0	0	1	1	1	1	1	2	3	1	3	2	1	3	3	3	3	2	2	3	3	2	2	3	3	1	1	1	1	0	0	1	0
15	1	1	1	1	1	1	0	1	0	1	1	3	3	2	3	3	3	3	3	3	2	3	2	1	3	3	3	1	3	1	0	0	1	0	0	0	0
16	1	1	1	0	0	1	0	0	1	0	0	1	3	3	3	3	3	3	3	3	1	1	2	3	3	1	3	1	3	1	1	0	1	1	0	0	0
17	1	1	1	1	1	0	1	1	1	1	1	3	3	2	3	2	3	3	3	3	3	2	2	3	3	2	3	2	3	1	0	0	1	1	0	0	0
18	1	1	1	1	1	1	1	1	0	1	1	3	3	3	3	2	3	3	3	3	2	3	1	1	3	3	3	1	3	1	0	0	1	0	0	0	1
19	1	1	1	1	1	1	1	1	1	1	1	3	3	1	3	3	3	3	3	3	3	2	3	3	3	1	3	1	3	1	1	0	0	0	0	0	0
20	1	1	1	1	1	0	1	1	0	1	1	3	3	2	3	2	3	3	3	3	3	2	2	2	3	2	3	2	3	1	0	0	1	1	1	0	0
21	1	0	1	0	0	0	0	1	1	1	1	1	3	2	3	1	1	1	1	3	1	3	1	1	3	1	1	3	2	1	0	1	0	0	1	0	0
22	1	1	1	1	1	1	1	1	1	0	1	3	3	1	3	3	3	3	3	3	3	3	2	3	3	2	3	1	3	1	1	1	0	0	0	0	0
23	1	1	1	1	0	1	0	1	1	1	1	3	3	3	3	3	3	3	3	3	3	1	1	3	3	3	3	3	3	1	1	1	1	1	0	0	0
24	1	0	1	0	0	1	1	1	1	1	1	2	3	3	1	3	3	3	3	3	1	3	1	1	3	1	3	3	3	1	1	0	1	1	0	0	0
25	1	1	1	0	0	0	0	1	0	0	0	1	1	1	3	2	3	3	3	3	3	3	2	3	3	1	3	3	3	1	1	0	1	1	0	1	0
26	1	1	1	0	0	0	0	1	0	0	0	1	3	3	3	1	3	3	3	3	3	3	2	3	1	3	3	3	3	1	1	0	1	1	0	0	0
27	1	1	1	1	1	1	1	1	1	1	1	3	3	2	3	3	3	3	3	3	3	3	2	3	3	3	3	1	3	1	1	0	1	0	0	0	0
28	1	1	1	1	1	1	1	1	1	1	1	3	3	1	3	3	3	3	3	3	3	2	2	3	3	2	3	1	3	1	1	0	0	0	0	0	0
29	1	1	0	1	1	1	1	1	1	0	0	2	3	1	3	3	3	3	3	3	3	3	3	3	3	1	3	2	3	1	1	0	0	0	0	0	0
30	1	1	1	1	1	1	0	1	0	1	1	3	3	3	3	3	3	3	3	3	2	3	2	1	3	3	3	2	3	1	0	0	1	0	0	0	1
31	1	1	1	1	1	1	0	1	0	1	1	3	3	2	3	2	3	2	3	3	2	3	1	1	3	3	3	1	3	1	0	0	1	1	0	0	0
32	1	1	1	0	0	0	0	1	0	0	0	1	3	3	3	3	3	3	3	3	1	3	3	3	3	1	3	3	3	1	1	0	1	0	0	0	0
33	1	1	1	1	1	1	1	1	1	1	1	3	3	2	3	3	3	3	3	3	3	3	2	3	3	3	3	1	3	1	1	0	1	0	0	0	0
34	1	1	1	1	1	1	0	1	1	1	1	3	3	2	3	3	3	3	3	3	2	3	1	1	3	3	3	1	3	1	0	1	1	1	0	0	1
35	1	0	1	0	0	0	0	0	0	1	1	1	2	1	3	2	3	2	3	3	3	3	2	3	3	1	3	2	3	1	1	1	1	0	0	0	0
36	1	1	1	1	1	1	0	1	0	1	1	3	3	2	3	3	3	3	3	3	2	3	2	2	3	3	3	2	3	1	0	0	1	0	0	0	0
37	1	1	1	1	1	1	1	1	1	1	1	3	3	1	3	3	3	3	3	3	3	3	2	3	3	1	3	2	3	1	1	0	0	0	0	0	0
38	1	1	1	1	1	1	1	1	1	0	0	3	3	1	3	3	3	3	3	3	3	3	2	3	3	1	3	2	3	1	1	1	1	0	0	0	0
39	1	0	1	1	1	1	0	1	1	1	1	3	3	3	3	3	3	3	3	3	3	3	2	3	3	3	3	1	3	1	1	1	1	0	0	0	0
40	1	1	1	1	1	1	1	1	1	1	1	3	3	3	3	3	3	3	3	3	2	3	2	1	3	3	3	1	3	1	0	1	1	0	0	0	0
41	1	1	1	1	1	1	1	1	1	1	0	3	3	1	3	3	3	3	3	3	3	3	2	3	3	1	3	2	3	1	1	0	0	0	0	0	0
42	1	1	1	0	1	1	1	1	1	0	1	3	3	1	3	3	3	3	3	3	3	3	2	3	3	2	3	1	3	1	1	0	0	0	0	0	0
43	1	1	0	1	1	1	0	1	0	1	1	2	3	3	3	3	3	3	3	3	3	3	1	1	3	3	3	1	3	1	0	1	1	1	1	0	1
44	1	1	1	1	1	1	1	1	0	1	1	3	3	1	3	3	3	3	3	3	3	2	3	3	3	2	3	1	3	1	1	0	0	0	0	0	0
45	1	1	1	1	1	0	1	1	1	1	1	3	3	2	3	3	3	2	3	3	3	3	2	3	3	3	3	3	3	1	1	1	0	1	0	0	0
46	1	1	1	1	1	0	0	1	0	1	1	2	3	3	2	3	3	3	3	3	2	2	1	2	3	3	3	1	3	1	0	0	0	0	0	0	1
47	1	1	1	1	0	0	1	1	1	1	1	3	3	2	2	2	3	3	2	3	2	2	2	2	3	1	3	2	2	1	1	0	1	0	0	0	0
48	1	1	1	1	1	1	0	1	1	1	1	3	3	1	1	3	3	3	3	3	3	3	1	1	3	3	3	3	3	1	1	1	1	1	1	0	0
49	1	1	1	1	1	0	1	1	1	1	1	3	1	2	3	2	3	3	3	3	2	2	3	1	3	3	3	3	3	1	1	0	0	0	0	0	0
50	1	1	1	1	1	1	0	1	1	1	1	3	3	2	3	2	3	2	3	3	2	3	1	1	3	3	3	3	3	1	0	0	1	0	0	0	0
51	1	1	1	0	0	1	0	1	1	0	1	2	2	3	3	1	3	3	3	3	1	3	2	3	3	1	3	1	3	1	1	1	1	0	0	0	0
52	1	1	1	1	0	0	0	1	1	0	0	1	2	2	3	2	2	2	1	3	2	2	2	1	3	1	3	2	2	1	1	0	1	1	0	0	0
53	1	1	1	1	0	0	1	1	1	1	1	3	3	2	3	2	3	2	3	3	3	2	2	1	3	2	2	3	3	1	1	0	0	0	0	0	1
54	1	1	1	0	1	1	0	1	0	0	1	2	3	1	1	3	3	3	3	3	1	3	1	1	3	1	3	3	2	1	1	0	1	1	0	0	0
55	1	1	1	1	1	0	1	1	1	1	1	3	3	2	3	3	3	3	3	3	2	2	2	1	3	2	3	3	3	1	1	0	0	0	0	0	0
56	1	1	1	1	1	1	1	1	1	1	1	3	3	2	3	3	3	3	3	3	3	3	2	3	3	3	3	1	3	1	1	0	1	1	0	0	0
57	1	1	1	1	1	1	0	1	0	1	1	3	3	3	3	3	3	3	3	3	3	3	1	1	3	3	3	3	3	1	0	1	1	0	0	0	0
58	1	1	1	1	1	1	0	1	1	0	1	3	3	1	3	3	3	3	3	3	3	3	2	3	3	2	3	3	3	1	1	0	0	0	0	0	0
59	1	1	1	1	1	1	1	1	1	1	1	3	3	2	3	3	3	3	3	3	3	3	2	3	3	3	3	1	3	1	1	0	1	0	0	0	0
60	1	1	1	0	0	1	0	1	0	0	0	1	3	3	3	3	3	3	3	3	3	3	1	1	3	1	3	3	3	1	1	0	1	0	0	0	0
61	1	1	1	1	1	0	0	1	0	1	1	2	3	3	3	3	3	3	3	3	2	3	2	3	3	2	3	3	3	1	0	1	1	1	0	0	0
62	1	1	1	0	1	1	0	1	0	1	1	2	3	3	3	3	3	3	3	3	1	3	2	1	3	1	3	1	3	1	1	0	1	1	0	0	0
63	1	1	1	1	1	1	0	1	0	1	1	3	3	3	3	3	3	3	3	3	3	3	1	1	3	3	3	1	3	1	0	0	1	0	0	0	0
64	1	1	1	1	1	1	1	1	1	0	0	3	3	1	3	3	3	3	3	3	3	2	3	3	3	1	3	3	3	1	1	1	1	1	0	0	0
65	1	1	1	1	1	1	0	1	1	1	1	3	3	3	3	3	3	3	3	3	3	3	1	1	3	3	3	1	3	1	0	1	1	0	1	0	0
66	1	1	1	1	1	1	1	1	1	0	0	3	3	1	3	3	3	3	3	3	3	3	3	3	3	1	3	2	3	1	1	0	1	0	0	0	0
67	1	1	1	0	0	0	1	1	0	1	1	2	3	1	3	2	2	3	3	3	3	3	2	3	3	2	3	1	3	1	1	1	0	0	0	0	0
68	1	1	1	0	0	1	1	1	0	1	1	2	3	1	3	2	1	3	3	3	2	3	1	3	3	3	3	3	3	1	1	1	1	1	1	0	0
69	1	1	1	1	1	1	1	1	1	0	0	3	3	1	3	3	3	3	3	3	3	3	2	3	3	1	3	2	3	1	1	0	0	0	0	0	0
70	1	1	1	1	1	1	1	1	1	0	0	3	3	1	3	3	3	3	3	3	3	3	2	3	3	1	3	2	3	1	1	0	1	1	0	0	0
71	1	1	1	1	1	0	1	1	0	1	0	2	2	2	3	2	3	3	3	3	2	2	2	2	3	2	3	2	3	1	0	1	0	0	1	0	0
72	1	1	1	1	1	1	1	1	1	0	0	3	3	1	3	3	3	3	3	3	3	3	2	3	3	1	3	2	3	1	1	0	0	0	0	0	0
73	1	1	1	1	0	1	0	1	1	1	1	3	3	3	1	1	3	3	3	1	1	2	1	3	3	3	3	3	2	0	0	0	0	0	0	0	0
74	1	1	1	1	1	1	1	1	1	0	1	3	3	1	3	3	3	3	3	3	3	3	2	3	3	2	3	1	3	1	1	0	1	0	0	0	0
75	1	1	1	1	1	1	1	1	1	1	1	3	3	2	3	3	3	3	3	3	3	3	2	3	3	3	3	1	3	1	1	0	1	0	0	0	0
76	1	1	1	1	1	1	0	1	0	0	1	2	3	3	3	2	2	3	3	3	3	3	2	1	3	2	3	2	3	1	1	0	1	1	0	0	0
77	1	1	1	1	1	1	1	1	0	0	1	3	3	1	3	3	3	3	3	3	3	1	3	3	3	1	3	1	3	1	1	0	0	0	0	0	0
78	1	0	1	1	1	1	0	1	1	1	1	3	3	2	3	2	2	3	2	3	3	3	2	3	3	3	3	1	3	1	1	0	0	0	0	0	0
79	1	1	1	1	1	1	1	1	0	1	1	3	3	3	3	3	3	3	3	3	2	3	2	1	3	3	3	2	3	1	0	0	1	0	0	0	0
80	1	1	1	1	1	1	1	1	1	1	1	3	3	2	3	3	3	3	3	3	3	3	2	3	3	3	3	1	3	1	1	0	1	0	0	0	0
81	1	1	1	0	0	0	0	1	0	1	0	1	2	1	3	2	2	2	3	3	3	3	2	3	3	2	3	2	3	1	1	0	0	0	0	0	0
82	1	1	1	1	1	1	0	1	0	1	1	3	3	2	3	3	3	3	3	3	2	3	1	1	3	3	3	2	3	1	0	0	1	1	0	0	0
83	1	1	1	1	0	1	1	1	1	1	1	3	3	2	3	2	3	3	3	3	3	3	2	3	3	2	3	3	3	1	1	1	1	1	1	0	0
84	1	1	1	1	1	1	1	1	0	0	1	3	3	1	3	3	3	3	3	3	3	2	3	3	3	1	3	1	3	1	1	0	0	0	0	0	0
85	1	1	1	1	1	1	1	1	1	1	1	3	3	2	3	3	3	3	3	3	3	3	2	3	3	3	3	1	3	1	1	0	1	1	0	0	0
86	1	1	1	1	1	1	1	1	1	1	1	3	3	3	3	3	3	3	3	3	3	1	1	1	3	3	3	3	3	1	1	0	0	0	1	0	0
87	1	1	1	1	1	1	1	1	1	0	0	3	3	1	3	3	3	3	3	3	3	3	2	3	3	1	3	2	3	1	1	0	0	0	0	0	0
88	1	0	1	1	1	0	1	1	1	1	1	3	3	3	3	3	3	3	3	3	3	3	3	3	3	3	3	1	3	1	1	0	1	0	1	0	0
89	1	0	1	1	1	1	0	1	1	1	1	3	3	3	3	2	2	2	2	3	3	3	2	3	3	3	3	1	3	1	1	0	1	0	0	0	0
90	1	1	1	1	1	0	0	1	1	1	0	2	3	3	3	3	3	3	3	3	1	3	3	1	1	1	3	3	3	1	1	1	1	0	0	0	0
91	1	1	1	1	1	1	1	1	1	1	1	3	3	3	3	3	3	3	3	3	3	1	1	1	3	3	3	3	3	1	1	0	1	0	0	0	0
92	1	1	1	1	1	1	1	1	1	0	1	3	3	1	3	3	3	3	3	3	3	3	2	3	3	1	3	1	3	1	1	0	0	0	0	0	0
93	1	1	1	1	1	0	1	1	0	0	0	2	3	2	3	3	3	2	1	1	1	2	3	1	1	3	3	1	2	1	0	0	0	1	0	0	0
94	1	1	1	1	1	1	1	1	1	1	1	3	3	3	3	3	3	3	3	3	3	1	1	1	3	3	3	3	3	1	1	0	1	0	0	0	0
95	1	1	1	1	1	1	1	1	1	0	0	3	3	1	3	3	3	3	3	3	3	3	3	3	3	1	3	2	3	1	1	0	0	0	0	0	0
96	1	1	1	1	1	1	0	1	0	1	1	3	3	2	3	2	3	2	3	3	2	3	1	1	3	3	3	2	3	1	0	0	0	1	0	0	0
97	1	1	1	1	1	1	0	1	0	1	1	3	3	3	3	2	3	2	3	3	2	3	1	1	3	3	3	1	3	1	0	0	1	1	0	0	1
98	1	1	0	0	0	0	0	0	0	0	1	1	2	2	2	2	3	3	3	2	2	2	2	3	3	3	3	2	3	1	1	0	1	1	0	0	0
99	1	1	1	1	1	1	0	1	1	1	1	3	3	3	3	2	3	3	3	3	3	3	1	1	3	3	3	3	3	1	1	0	1	1	0	0	0
100	1	1	1	1	1	1	1	1	1	0	0	3	3	1	1	3	3	3	3	3	3	3	3	3	3	1	3	2	3	1	1	0	0	0	0	0	0
101	1	1	1	1	0	0	0	1	1	1	1	2	3	2	3	3	3	3	3	3	3	3	2	3	2	2	3	1	3	1	1	1	1	1	0	0	0
102	1	1	1	0	0	0	0	1	1	0	1	1	2	2	3	2	1	2	2	3	2	2	2	1	3	3	3	2	2	1	1	0	1	1	0	0	0
103	1	0	1	1	1	1	0	1	1	1	0	2	3	3	3	3	3	3	3	3	3	3	2	3	3	3	3	1	3	1	1	0	1	0	0	0	0
104	1	1	0	0	0	0	0	1	0	1	1	1	2	2	2	2	2	3	2	3	2	2	2	2	3	1	3	2	2	0	0	0	0	0	0	0	0
105	1	1	0	0	0	0	0	1	0	1	1	1	3	1	3	2	3	3	3	3	2	3	2	3	3	1	3	2	3	1	1	0	0	0	0	0	0
106	1	1	1	1	1	1	1	1	1	0	1	3	3	1	3	3	3	3	3	3	3	3	3	3	3	2	3	1	3	1	1	0	1	0	0	0	0
107	1	1	1	1	1	1	1	1	1	0	1	3	3	1	3	3	3	3	3	3	3	2	3	3	3	1	3	1	3	1	1	0	1	0	0	0	0
108	1	1	1	1	1	1	0	1	1	1	1	3	3	1	1	3	3	3	3	3	3	3	1	1	3	3	3	3	3	1	1	1	1	0	0	0	0
109	1	1	1	1	1	1	1	1	1	1	1	3	3	2	3	3	3	3	3	3	3	3	2	3	3	3	3	1	3	1	1	0	1	1	0	0	0
110	1	1	1	0	0	0	0	1	0	1	1	1	2	1	3	1	3	3	3	3	3	3	2	2	3	2	3	3	3	1	1	0	1	1	1	0	0
111	1	1	1	1	1	1	1	1	1	1	1	3	3	2	3	3	3	3	3	3	3	3	2	3	3	3	3	1	3	1	1	0	1	0	0	0	0
112	1	1	1	0	0	0	1	1	0	1	1	2	2	1	3	2	3	2	3	3	3	3	2	1	3	2	3	3	3	1	1	1	1	1	0	0	0
113	1	1	1	1	1	1	0	1	1	1	1	3	3	1	1	3	3	3	3	3	3	3	1	1	3	3	3	3	3	1	1	1	1	1	1	0	0
114	1	1	1	1	1	1	0	1	1	0	0	2	2	2	3	2	3	3	3	3	2	2	2	2	2	1	3	1	2	0	0	0	0	0	0	0	0
115	1	1	1	1	1	1	1	1	1	0	1	3	3	1	3	3	3	3	3	3	3	3	3	3	3	2	3	1	3	1	1	0	0	0	0	0	0
116	1	0	1	0	0	0	1	1	0	1	1	1	3	1	3	2	1	3	3	3	3	3	2	3	3	1	1	3	3	1	1	1	0	0	0	0	0
117	1	1	1	1	1	1	0	1	1	1	1	3	3	1	1	3	3	3	3	3	3	3	1	1	3	3	3	3	3	1	1	1	1	0	1	0	0
118	1	1	1	1	1	1	0	1	1	1	1	3	3	3	3	2	2	2	2	3	2	3	2	3	3	3	3	1	3	1	1	0	0	0	0	0	0
119	1	1	0	1	0	0	1	1	0	1	1	2	2	2	3	2	2	2	2	3	2	2	2	1	3	1	3	2	2	0	0	0	0	0	0	0	0
120	1	1	1	1	1	1	1	1	1	1	1	3	3	2	3	3	3	3	3	3	3	3	2	3	3	3	3	3	3	1	1	0	1	1	0	0	0
121	1	0	1	1	1	1	0	1	0	1	1	2	3	3	3	3	3	3	2	3	3	3	2	3	3	3	3	1	3	1	1	0	0	0	0	0	0
122	1	1	1	1	1	0	0	1	0	1	1	2	2	3	3	3	3	2	2	3	3	2	2	2	3	2	1	2	3	1	0	1	1	0	1	0	0
123	1	1	1	1	1	1	0	1	1	1	1	3	3	3	3	3	3	3	3	3	3	3	1	3	3	3	3	3	3	1	1	1	1	0	0	0	0
124	1	1	1	1	1	1	1	1	1	1	1	3	3	3	3	3	3	3	3	3	3	1	1	1	3	3	3	3	3	1	1	0	1	0	0	0	0
125	1	0	1	0	1	0	0	1	1	0	1	1	3	3	3	1	1	1	1	3	1	3	1	1	3	1	1	3	2	1	1	1	0	0	1	0	0
126	1	1	1	1	1	1	0	1	1	1	1	3	3	1	1	3	3	3	3	3	3	3	1	1	3	3	3	3	3	1	1	1	0	0	0	0	0
127	1	1	1	1	1	1	1	1	1	1	1	3	3	1	3	3	3	3	3	3	3	3	2	3	3	1	3	2	3	1	1	0	0	0	0	0	0
128	1	1	1	1	1	0	1	1	1	0	0	2	3	2	3	3	3	2	3	3	3	3	2	3	3	3	3	3	3	1	0	0	1	1	0	0	0
129	1	1	1	1	1	1	1	1	1	0	1	3	3	1	3	3	3	3	3	3	3	3	2	3	3	1	3	2	3	1	1	0	0	0	0	0	0
130	1	1	1	1	0	1	0	1	0	1	1	2	3	3	3	2	3	3	3	3	2	3	2	1	3	3	3	3	3	1	0	0	1	0	0	0	0
131	1	1	1	1	1	1	1	1	1	1	1	3	3	2	3	3	3	3	3	3	3	3	2	3	3	3	3	1	3	1	1	0	1	0	0	0	0
132	1	1	1	1	1	1	1	1	1	0	0	3	3	1	3	3	3	3	3	3	3	3	2	3	3	1	3	2	3	1	1	0	0	0	0	0	0
133	1	1	1	1	0	0	0	1	1	1	1	2	3	2	3	3	3	3	3	3	2	2	2	1	3	3	3	3	3	1	1	0	0	0	0	0	0
134	1	1	1	1	1	1	0	1	0	1	1	3	3	3	3	3	3	3	3	3	2	3	1	1	3	3	3	1	3	1	0	0	1	1	0	0	0
135	1	1	1	1	1	1	0	1	0	1	1	3	3	3	3	2	3	3	3	3	2	3	1	1	3	3	3	2	3	1	0	0	1	0	0	0	0
136	1	0	1	1	1	1	0	1	1	1	1	3	3	2	3	2	2	3	3	3	2	3	2	3	3	3	3	1	3	1	1	0	0	0	0	0	0
137	1	1	1	1	1	1	1	1	1	0	1	3	3	1	3	3	3	3	3	3	3	3	2	3	3	1	3	2	3	1	1	0	0	0	0	0	0
138	1	1	1	1	1	1	0	1	0	1	1	3	3	3	3	3	3	2	3	3	3	3	1	1	3	3	3	3	3	1	0	0	1	1	0	0	0
139	1	0	1	0	0	1	0	1	1	1	0	1	3	3	1	2	2	3	3	3	3	3	2	3	3	3	3	1	3	1	1	0	1	0	0	0	0
140	1	1	1	0	1	1	0	1	1	1	0	2	3	1	3	3	3	3	3	3	1	3	2	3	3	1	3	1	3	1	1	0	1	0	0	1	0
141	1	1	1	1	1	1	1	1	1	0	1	3	3	1	3	3	3	3	3	3	3	3	3	3	3	1	3	2	3	1	1	0	0	0	0	0	0
142	1	1	1	1	1	1	1	1	1	0	0	3	3	1	3	3	3	3	3	3	3	3	2	3	3	1	3	1	3	1	1	0	0	0	0	0	0
143	1	1	1	1	1	1	0	1	1	1	1	3	3	3	3	2	3	3	3	3	3	3	1	1	3	3	3	3	3	1	1	0	1	0	0	0	0
144	1	1	1	1	1	1	0	1	1	1	1	3	3	2	3	3	3	3	3	3	3	1	3	1	3	3	3	1	3	1	1	0	1	0	1	1	1
145	1	1	1	1	1	1	1	1	1	1	1	3	3	1	3	3	3	3	3	3	3	3	3	3	3	1	3	1	3	1	1	0	0	0	0	0	0
146	1	1	1	1	1	1	1	1	0	1	1	3	3	3	3	3	3	3	3	3	2	3	2	1	3	3	3	3	3	1	0	1	1	0	0	0	1
147	1	1	1	1	1	1	1	1	1	0	1	3	3	1	3	3	3	3	3	3	3	3	3	3	3	2	3	1	3	1	1	0	0	0	0	0	0
148	1	1	1	1	1	1	1	1	1	1	0	3	3	1	3	3	3	3	3	3	3	3	2	3	3	1	3	2	3	1	0	0	0	0	0	0	0
149	1	1	1	1	0	1	1	1	1	1	1	3	3	2	3	1	3	3	3	3	3	3	2	3	3	2	3	2	3	1	1	0	0	0	0	0	0
150	1	1	1	1	1	1	1	1	1	0	1	3	3	1	3	3	3	3	3	3	3	3	3	3	3	1	3	2	3	1	1	0	0	0	0	0	0
151	1	1	1	1	1	1	1	1	1	1	1	3	3	2	3	3	3	3	3	3	3	3	2	3	3	3	3	1	3	1	1	0	1	1	0	0	0
152	1	1	1	1	1	1	1	1	1	0	0	3	3	1	3	3	3	3	3	3	3	3	2	3	3	1	3	2	3	1	1	0	0	0	0	0	0
153	1	1	1	1	1	1	0	1	0	1	1	3	3	3	3	3	3	2	3	3	1	3	1	1	3	3	3	3	3	1	0	0	1	1	0	0	0
154	1	1	1	1	1	1	0	1	1	1	1	3	3	1	1	3	3	3	3	3	3	3	1	1	3	3	3	3	3	1	1	1	1	0	0	0	0
155	1	1	1	1	1	1	1	1	1	0	1	3	3	1	3	3	3	3	3	3	3	3	2	3	3	1	3	2	3	1	1	0	1	1	0	0	0
156	1	1	1	1	1	1	1	1	1	1	1	3	3	1	3	3	3	3	3	3	3	2	3	3	3	2	3	1	3	1	1	0	0	0	0	0	0
157	1	1	1	1	1	1	1	1	1	0	0	3	3	1	3	3	3	3	3	3	3	3	3	3	3	1	3	2	3	1	1	0	0	0	0	0	0
158	1	1	1	1	0	1	0	1	1	1	1	3	3	3	3	3	3	3	3	3	3	2	1	3	3	3	3	3	3	1	0	1	1	0	0	0	0
159	1	0	1	1	1	1	1	1	1	1	1	3	3	3	3	3	3	2	2	3	3	3	2	3	3	3	3	1	3	1	1	0	0	0	0	0	0
160	1	1	1	1	1	1	1	1	1	0	1	3	3	1	3	3	3	3	3	3	3	3	3	3	3	1	3	2	3	1	1	0	0	0	0	0	0
161	1	1	1	1	1	1	1	1	1	0	0	3	3	1	3	3	3	3	3	3	3	3	2	3	3	1	3	2	3	1	1	0	0	0	0	0	0
162	1	1	1	1	1	1	1	1	1	1	1	3	3	2	3	3	3	3	3	3	3	3	2	3	3	3	3	1	3	1	1	0	1	0	0	0	0
163	1	1	1	1	0	1	0	1	1	1	0	2	3	3	3	3	3	3	3	3	3	3	3	3	3	1	3	1	3	1	1	1	0	0	0	0	1
164	1	1	1	1	1	1	1	1	1	0	0	3	3	1	3	3	3	3	3	3	3	3	2	3	3	1	3	2	3	1	1	0	0	0	0	0	0
165	1	1	1	1	1	1	1	1	1	0	0	3	3	1	3	3	3	3	3	3	3	3	2	3	3	1	3	2	3	1	1	0	0	0	0	0	0
166	1	0	1	1	1	1	0	1	1	1	1	3	3	2	3	2	3	3	2	3	3	3	2	3	3	3	3	1	3	1	1	1	0	0	0	0	0
167	1	1	1	1	1	1	1	1	1	0	1	3	3	1	3	3	3	3	3	3	3	2	2	3	3	2	3	1	3	1	1	0	0	0	0	0	0
168	1	1	1	1	1	1	1	1	1	1	0	3	3	1	3	3	3	3	3	3	3	3	2	3	3	1	3	2	3	1	1	0	0	0	0	0	0
169	1	1	0	0	0	0	0	1	0	1	1	1	3	1	3	1	1	3	3	3	3	3	2	3	3	3	3	1	3	1	1	1	1	0	0	0	0
170	1	1	1	1	1	1	1	1	1	1	1	3	3	1	3	3	3	3	3	3	3	3	2	3	3	1	3	2	3	1	1	0	0	0	0	0	0
171	1	1	0	0	0	1	0	1	0	1	1	1	3	3	3	3	3	3	3	3	1	3	3	1	3	1	3	3	3	1	1	0	1	0	0	0	0
172	1	1	1	0	0	0	0	1	0	1	1	1	3	1	3	2	1	2	3	3	3	3	2	3	3	1	3	1	2	1	1	0	1	0	0	0	0
173	1	0	1	1	1	1	0	1	1	1	1	3	3	3	3	3	3	3	3	3	3	3	3	3	3	3	3	1	3	1	1	0	0	0	0	0	0
174	1	1	1	1	1	0	0	1	1	1	1	3	3	3	3	3	3	3	3	3	3	3	1	1	3	3	3	1	3	1	0	0	1	0	0	0	0
175	1	1	1	1	1	1	0	1	1	1	1	3	3	2	3	1	3	2	3	3	2	3	2	1	3	3	3	3	3	1	0	1	1	0	0	1	0
176	1	1	1	1	1	1	1	1	1	0	1	3	3	1	3	3	3	3	3	3	3	2	3	3	3	1	3	1	3	1	1	0	0	0	0	0	0
177	1	1	1	1	1	1	1	1	1	0	0	3	3	1	1	3	3	3	3	3	3	3	3	3	3	2	3	2	3	1	1	0	0	0	0	0	0
178	1	1	1	1	1	1	0	1	0	1	1	3	3	2	3	2	3	2	3	3	2	3	1	1	3	3	3	1	3	1	0	1	1	0	0	0	0
179	1	1	1	1	1	1	0	1	1	0	1	3	3	1	3	3	3	3	3	3	3	2	3	3	3	1	3	1	3	1	1	0	0	0	0	0	0
180	1	1	1	0	1	0	1	1	1	1	1	3	3	1	3	3	1	3	3	3	3	2	2	3	3	1	3	3	3	1	1	1	1	1	1	0	0
181	1	1	1	1	1	1	1	1	0	0	1	3	3	1	3	3	3	3	3	3	3	3	2	3	3	1	3	1	3	1	1	1	1	1	0	0	0
182	1	1	1	1	1	1	1	1	1	0	0	3	3	1	3	3	3	3	3	3	3	3	2	3	3	1	3	1	3	1	1	0	1	1	0	1	0
183	1	1	1	1	1	1	1	1	1	1	1	3	3	3	3	3	3	3	3	3	3	1	1	1	3	3	3	3	3	1	1	0	1	0	0	0	0
184	1	1	1	1	1	1	1	1	1	0	1	3	3	1	1	3	3	3	3	3	3	2	3	3	3	1	3	1	3	1	1	1	0	0	0	0	0
185	1	1	1	1	1	0	0	1	1	1	1	3	3	2	3	2	3	3	3	3	2	2	3	1	3	3	3	3	3	1	1	0	0	1	0	0	0
186	1	1	1	1	1	1	1	1	1	1	1	3	3	2	3	3	3	3	3	3	3	3	2	3	3	3	3	1	3	1	1	0	1	1	0	0	0
187	1	1	1	1	1	1	1	1	1	1	1	3	3	1	3	3	3	3	3	3	3	3	2	3	3	1	3	2	3	1	1	0	0	0	0	0	0
188	1	1	1	1	0	1	0	1	1	1	1	3	3	3	2	2	3	3	3	3	3	3	1	1	3	3	3	3	3	1	1	1	1	0	0	1	1
189	1	0	1	1	0	1	0	1	0	1	1	2	3	1	3	3	3	3	3	3	1	3	2	1	3	1	3	3	3	1	1	1	1	0	0	1	0
190	1	1	1	0	0	0	0	1	0	0	0	1	3	2	2	2	2	2	2	2	2	2	2	2	2	2	2	2	2	1	1	1	1	0	0	1	0
191	1	1	1	1	1	1	1	1	1	1	1	3	3	2	3	3	3	3	3	3	3	3	2	3	3	3	3	1	3	1	1	0	1	1	0	0	0
192	1	1	1	1	1	0	0	1	1	1	1	3	3	1	3	2	1	3	3	3	3	1	3	3	3	3	3	1	3	0	0	0	0	0	0	0	0
193	1	1	1	1	1	1	1	1	1	0	0	3	3	1	3	3	3	3	3	3	3	3	2	3	3	1	3	2	3	1	1	1	0	0	0	0	0
194	1	0	1	0	0	0	0	1	0	1	1	1	3	1	3	2	2	3	3	3	3	3	1	3	3	2	3	1	3	1	1	0	0	0	0	0	0
195	1	1	1	1	1	1	0	1	0	1	1	3	3	3	3	3	3	3	3	3	2	3	1	1	3	3	3	1	3	1	0	0	1	1	0	0	0
196	1	1	1	1	1	1	1	1	1	1	1	3	3	1	3	3	3	3	3	3	3	3	2	3	3	1	3	2	3	1	1	0	1	1	0	0	0
197	1	1	1	1	1	1	1	1	1	1	1	3	3	2	3	3	3	3	3	3	3	3	2	3	3	3	3	1	3	1	1	0	1	1	0	0	0
198	1	1	1	0	1	0	1	1	1	1	1	3	2	3	3	3	3	3	3	3	3	2	2	2	3	2	3	2	3	1	0	1	1	0	0	0	0
199	1	1	1	1	1	1	1	1	1	1	1	3	3	3	1	3	3	2	3	3	2	3	2	1	3	3	3	2	3	1	0	0	1	0	0	0	0
200	1	1	1	1	1	1	1	1	1	0	1	3	3	1	3	3	3	3	3	3	3	3	3	3	3	2	3	1	3	1	1	0	0	0	0	0	0
201	1	0	1	1	1	1	0	1	1	1	1	3	3	3	3	2	3	2	2	3	3	3	2	3	3	3	3	1	3	1	1	0	0	0	0	0	0
202	1	1	1	1	1	1	1	1	1	1	0	3	3	1	3	3	3	3	3	3	3	3	2	3	3	1	3	2	3	1	1	0	0	0	0	0	0
203	0	1	1	0	0	1	0	1	1	1	1	2	3	3	3	3	3	3	2	3	3	3	3	3	3	1	3	3	3	1	1	0	1	0	0	0	0
204	1	1	1	0	0	1	0	1	1	1	1	2	3	1	3	3	3	3	3	3	3	2	2	3	3	2	2	2	3	0	0	0	0	0	0	0	0
205	1	1	1	0	0	0	1	1	0	1	0	1	3	1	3	2	1	2	3	3	2	3	2	2	3	3	3	3	3	1	1	0	1	1	0	0	0
206	1	1	1	1	1	1	1	1	1	0	1	3	3	1	3	3	3	3	3	3	3	3	3	3	3	2	3	1	3	1	0	0	1	0	0	0	0
207	1	1	1	1	1	1	1	1	1	1	0	3	3	1	3	3	3	3	3	3	3	3	2	3	3	1	3	2	3	1	1	0	0	0	0	0	0
208	1	1	1	1	1	1	0	1	1	1	0	3	3	3	3	1	3	3	3	3	3	3	2	1	3	3	3	3	3	1	1	1	1	0	0	0	0
209	1	1	1	0	0	1	0	1	0	1	0	1	3	3	3	3	3	3	3	3	1	3	3	1	3	1	3	3	3	1	1	0	1	0	0	0	0
210	1	1	1	1	1	1	1	1	1	1	1	3	3	2	3	3	3	3	3	3	3	3	2	3	3	3	3	1	3	1	1	0	1	0	0	0	0
211	1	1	1	0	1	1	0	1	1	1	0	2	3	3	3	3	3	3	3	3	3	3	3	1	3	1	3	3	3	1	1	0	1	0	0	0	0
212	1	1	1	1	1	1	1	1	0	1	1	3	3	3	3	3	3	3	3	3	3	2	2	3	3	3	3	1	3	1	1	1	1	0	0	0	0
213	1	0	1	1	0	0	1	1	0	1	1	2	3	2	3	1	3	1	3	3	3	2	2	3	3	3	3	1	3	0	0	0	0	0	0	0	0
214	1	0	1	1	1	1	0	1	1	1	1	3	3	3	3	3	3	3	3	3	3	3	2	3	3	3	3	1	3	1	1	0	1	0	0	0	0
215	1	1	1	1	1	1	1	1	1	1	0	3	3	1	3	3	3	3	3	3	3	3	3	3	3	1	3	2	3	1	1	0	0	0	0	0	0
216	1	1	1	1	1	1	1	1	1	0	0	3	3	1	3	2	2	3	3	3	2	2	2	3	3	2	3	2	3	1	1	1	1	1	0	0	1
217	1	1	1	1	1	1	0	1	0	1	1	3	3	2	3	2	3	2	3	3	2	3	1	1	3	3	3	1	3	1	0	0	0	0	0	0	0
218	1	0	0	0	0	1	1	0	0	0	1	1	3	1	3	2	2	3	3	1	2	3	2	3	3	2	3	3	3	1	1	0	0	0	0	0	0
219	1	1	1	1	1	1	1	1	1	1	1	3	3	1	3	3	3	3	3	3	3	3	3	3	3	2	3	1	3	1	1	0	0	0	0	0	0
220	1	1	1	1	1	1	1	1	1	1	1	3	3	2	3	3	3	3	3	3	3	3	2	3	3	3	3	1	3	1	1	0	1	0	0	0	0
221	1	1	1	1	1	1	1	1	1	1	1	3	3	2	3	3	3	3	3	3	3	3	2	3	1	1	3	3	3	1	1	1	1	0	0	0	0
222	1	1	1	1	1	1	0	1	1	1	1	3	3	2	3	3	3	2	3	3	2	3	2	1	3	3	3	2	3	0	0	0	0	0	0	0	0
223	1	1	1	1	1	1	0	1	1	1	1	3	3	3	2	3	3	3	3	3	2	3	2	1	3	3	3	2	3	1	0	0	1	0	0	0	0
224	1	1	1	0	1	0	1	1	1	0	0	2	2	1	3	2	3	3	3	2	2	2	3	3	3	3	3	1	3	1	1	0	0	0	0	0	0
225	1	1	1	1	1	1	1	1	1	0	1	3	3	1	3	3	3	3	3	3	3	2	3	3	3	2	3	1	3	1	1	0	0	0	0	0	0
226	1	1	1	1	1	0	0	1	1	1	1	3	3	2	3	2	3	3	3	3	2	2	2	1	3	2	3	3	3	1	1	0	0	0	0	0	0
227	1	1	1	1	1	1	1	1	0	0	0	2	3	1	3	3	3	3	3	3	3	2	3	3	3	2	3	1	3	1	1	0	0	0	0	0	0
228	1	1	1	1	1	1	1	1	1	1	0	3	3	1	3	3	3	3	3	3	3	3	2	3	3	1	3	2	3	1	1	0	1	0	0	0	0
229	1	1	1	1	1	1	1	1	1	1	1	3	3	1	3	3	3	3	3	3	3	3	2	3	3	1	3	2	3	1	1	0	0	0	0	0	0
230	1	1	1	1	1	1	1	1	1	0	1	3	3	1	3	3	3	3	3	3	3	3	3	3	3	1	3	1	3	1	1	0	1	1	0	0	0
231	1	1	1	1	1	1	1	1	0	0	1	3	3	1	3	3	3	3	3	3	3	2	3	3	3	2	3	1	3	1	1	0	0	0	0	0	0
232	1	0	1	1	1	1	0	1	1	1	1	3	3	3	3	3	2	2	3	3	3	3	2	3	3	3	3	1	3	1	1	0	1	0	0	0	0
233	1	1	1	1	1	1	1	1	1	0	1	3	3	1	3	3	3	3	3	3	3	2	2	3	3	2	3	1	3	1	1	0	0	0	0	0	0
234	1	1	1	1	1	1	1	1	1	1	1	3	3	2	3	3	3	3	3	3	3	3	2	3	3	3	3	1	3	1	1	0	1	0	0	0	0
235	1	1	1	1	1	1	1	1	1	0	0	3	3	1	3	3	3	3	3	3	3	3	2	3	3	1	3	2	3	1	1	0	0	0	0	1	0
236	1	1	1	0	1	0	1	1	1	1	1	3	3	3	3	3	3	3	3	3	3	2	2	3	3	2	3	3	3	1	0	1	1	0	0	0	0
237	1	1	1	0	1	1	0	1	1	1	1	3	3	2	3	3	3	3	3	3	3	3	1	1	3	1	3	3	3	1	1	0	1	0	0	0	0
238	1	1	1	0	0	1	0	1	1	1	1	2	3	3	3	3	3	3	2	3	3	3	3	3	3	1	3	3	3	1	1	1	1	0	0	0	0
239	1	1	1	1	1	0	0	1	1	1	1	3	3	3	3	2	3	2	3	3	3	2	2	1	3	2	3	3	3	1	1	0	1	0	0	0	0
240	1	1	1	1	1	1	1	1	1	0	1	3	3	1	1	3	3	3	3	3	3	3	3	3	3	1	3	2	3	1	1	0	0	0	0	0	0
241	1	1	1	1	1	1	1	1	1	1	1	3	3	2	3	3	3	3	3	3	3	3	2	3	3	3	3	1	3	1	1	0	1	0	0	0	0
242	1	1	1	1	1	1	1	1	1	0	1	3	3	1	3	3	3	3	3	3	3	3	3	3	3	1	3	2	3	1	1	0	0	0	0	0	0
243	1	1	1	1	1	1	1	1	1	0	1	3	3	1	3	3	3	3	3	3	3	3	3	3	3	1	3	2	3	1	1	0	0	0	0	0	0
244	1	1	1	1	1	1	0	1	1	1	1	3	3	2	3	2	3	2	3	3	2	3	1	1	3	3	3	2	3	1	0	0	1	0	0	1	1
245	1	1	1	1	1	1	1	1	0	0	1	3	3	1	3	3	3	3	3	3	3	3	2	3	3	2	3	1	3	1	1	0	0	0	0	0	0
246	1	1	1	0	0	1	0	1	0	1	1	2	3	3	3	3	3	1	3	3	3	3	1	3	3	1	3	3	3	1	0	0	1	1	0	0	0
247	1	1	1	1	1	1	1	1	1	1	1	3	3	1	3	3	3	3	3	3	3	3	2	3	3	1	3	2	3	1	1	0	0	0	0	0	0
248	1	1	1	1	1	1	1	1	1	0	1	3	3	1	3	3	3	3	3	3	3	3	2	3	3	1	3	2	3	1	1	0	0	0	0	0	0
249	1	1	1	1	1	0	1	1	1	1	1	3	3	2	3	2	3	2	3	3	3	1	3	1	3	2	3	3	3	0	0	0	0	0	0	0	0
250	1	1	1	1	1	1	1	1	1	0	0	3	3	1	3	3	3	3	3	3	3	3	3	3	3	1	3	2	3	1	1	0	1	0	0	0	0
251	1	1	1	1	0	0	0	1	1	1	1	2	3	2	3	2	3	2	2	3	2	2	2	1	3	2	2	3	2	1	1	0	0	0	0	0	0
252	1	1	1	0	1	1	0	1	1	0	1	2	3	1	3	3	3	3	3	3	3	2	2	3	3	1	3	1	3	1	1	0	0	0	0	0	0
253	1	1	1	1	1	1	0	1	0	1	1	3	3	3	3	3	3	3	3	3	2	3	1	1	3	3	3	1	3	1	0	1	1	1	0	0	0
254	1	1	1	0	0	1	0	1	1	0	1	2	3	3	3	3	3	3	3	3	3	3	2	2	3	1	3	2	3	1	1	0	1	1	0	0	0
255	1	1	1	1	1	1	1	1	0	0	1	3	3	1	3	3	3	3	3	3	3	3	3	3	3	1	3	1	3	1	1	0	0	0	0	0	0
256	1	1	1	1	1	1	1	1	0	1	1	3	3	3	3	3	3	3	3	3	3	3	1	1	3	3	3	3	3	1	0	0	1	0	0	0	0
257	1	1	1	1	1	1	1	1	1	1	1	3	3	3	3	3	3	3	3	3	3	1	1	1	3	3	3	3	3	1	1	0	1	0	0	0	0
258	1	1	1	1	1	1	1	1	1	0	0	3	3	1	3	3	3	3	3	3	3	3	2	3	3	1	3	2	3	1	1	0	1	0	0	0	0
259	1	1	1	0	1	0	0	0	1	0	1	1	2	3	3	3	3	2	3	2	2	3	2	1	3	3	3	2	3	1	0	0	1	0	0	0	1
260	1	1	1	1	1	1	1	1	1	0	0	3	3	1	3	3	3	3	3	3	3	3	2	3	3	1	3	2	3	1	1	1	1	0	0	0	0
261	1	1	1	1	1	0	1	1	1	0	1	3	3	2	3	3	3	2	3	3	3	3	2	3	3	3	3	3	3	1	1	1	1	1	1	0	1
262	1	1	1	1	1	1	1	1	1	1	1	3	3	1	3	3	3	3	3	3	3	3	3	3	3	2	3	1	3	1	1	0	0	0	0	0	0
263	1	1	1	1	1	1	0	1	1	1	1	3	3	1	3	1	3	3	3	3	3	3	3	3	3	3	3	3	3	1	1	1	1	0	1	0	0
264	1	1	0	0	0	0	0	1	1	1	0	1	2	2	3	2	1	3	3	3	3	3	1	3	3	3	3	2	3	1	1	0	1	0	0	0	0
265	1	1	1	0	0	1	0	1	0	0	0	1	3	3	3	3	3	3	3	3	1	3	2	3	3	1	3	1	3	1	1	0	0	0	0	0	0
266	1	1	1	1	1	1	1	1	1	0	0	3	3	1	3	3	3	3	3	3	3	3	3	3	3	1	3	1	3	1	1	0	0	0	0	0	0
267	1	1	1	1	1	1	1	1	1	0	0	3	3	1	3	3	3	3	3	3	3	3	2	3	3	1	3	1	3	1	1	0	0	0	0	0	0
268	1	1	1	0	1	1	0	1	0	1	0	2	3	3	3	1	1	3	3	3	1	3	3	3	3	1	3	1	3	1	1	1	1	0	0	0	0
269	1	1	1	1	1	1	0	1	1	1	1	3	3	3	3	2	3	3	3	3	3	3	1	1	3	3	3	3	3	1	1	0	1	1	0	0	0
270	1	1	1	0	0	1	0	1	0	1	1	2	3	3	3	3	3	3	3	3	1	3	3	1	3	1	3	1	3	1	1	1	1	0	0	0	0
271	1	1	1	1	1	0	1	1	1	0	0	2	3	2	3	3	3	2	1	1	1	2	3	3	3	3	3	3	3	1	0	0	0	1	1	0	0
272	1	1	1	1	1	1	1	1	1	1	1	3	3	1	3	3	3	3	3	3	3	3	3	3	3	2	3	1	3	1	1	0	0	0	0	0	0
273	1	1	1	1	1	1	0	1	1	1	1	3	3	3	3	2	3	3	3	3	3	3	1	1	3	3	3	3	3	1	1	0	1	0	0	0	0
274	1	1	1	0	1	1	0	1	0	1	0	2	3	1	3	3	3	3	1	3	3	3	2	3	3	1	1	3	3	1	1	1	1	1	1	0	0
275	1	1	0	1	1	1	1	1	1	1	0	3	3	1	3	3	3	3	3	3	3	3	2	3	3	1	3	2	3	1	1	0	0	0	0	0	0
276	1	1	1	1	1	1	1	1	1	1	0	3	3	1	3	3	3	3	3	3	3	3	2	3	3	1	3	2	3	1	1	0	0	0	0	0	0
277	1	1	1	1	1	1	0	1	0	1	1	3	3	3	3	3	3	3	3	3	1	3	1	1	3	3	3	1	3	1	0	0	1	0	0	0	0
278	1	1	1	1	1	1	1	1	1	1	1	3	3	3	3	3	3	3	3	3	3	1	1	1	3	3	3	3	3	1	1	0	1	0	1	0	0
279	1	1	1	0	0	0	0	1	1	0	1	1	3	3	3	3	3	3	3	3	3	3	2	3	3	1	3	3	3	1	1	1	1	1	1	1	1
280	1	1	1	1	1	1	1	1	1	1	0	3	3	1	3	3	3	3	3	3	3	3	2	3	3	1	3	2	3	1	1	0	0	0	0	0	0
281	1	1	1	1	1	1	0	1	1	1	1	3	3	3	3	2	3	2	3	3	2	3	2	1	3	3	3	2	3	1	0	0	1	0	0	0	0
282	1	1	1	0	0	0	0	1	0	0	1	1	3	1	3	2	3	1	3	3	3	3	3	1	3	1	3	1	2	1	1	0	1	1	1	0	0
283	1	1	1	1	1	1	1	1	1	1	1	3	3	2	3	3	3	3	3	3	3	3	2	3	3	3	3	1	3	1	1	0	1	0	0	0	0
284	1	1	1	1	1	1	1	1	1	1	1	3	3	3	3	2	3	3	3	3	2	3	1	1	3	3	3	1	3	1	0	0	1	0	0	0	0
285	1	1	1	1	1	1	1	1	1	1	0	3	3	1	3	3	3	3	3	3	3	3	3	3	3	1	3	2	3	1	1	0	0	0	0	0	0
286	1	1	1	1	1	1	1	1	1	0	1	3	3	1	3	3	3	3	3	1	3	3	3	3	3	1	3	1	3	1	1	0	0	0	0	0	0
287	1	1	1	1	1	1	1	1	1	1	0	3	3	1	3	3	3	3	3	3	3	3	2	3	3	1	3	1	3	1	1	0	0	0	0	0	0
288	1	1	1	1	1	1	0	1	0	1	1	3	3	3	3	3	3	3	3	3	2	3	2	1	3	3	3	3	3	1	0	0	1	0	1	0	0
289	1	1	1	1	1	0	0	1	0	1	1	2	3	3	3	3	3	3	3	3	1	3	2	1	3	3	3	3	3	1	0	0	1	0	0	0	0
290	1	1	1	1	1	1	1	1	1	1	0	3	3	1	3	3	3	3	3	3	3	3	2	3	3	1	3	2	3	1	1	0	1	1	0	0	0
291	1	1	1	1	0	0	0	1	1	1	1	2	3	2	3	3	3	3	3	3	2	2	2	1	3	2	3	3	3	1	1	0	0	0	0	0	1
292	1	1	1	0	0	0	0	1	0	1	1	1	3	2	3	1	1	3	3	3	3	3	1	2	3	1	3	2	2	1	1	0	1	0	0	0	0
293	1	1	1	1	1	1	1	1	1	1	1	3	3	2	3	3	3	3	3	3	3	3	2	3	3	3	3	1	3	1	1	0	1	0	0	0	0
294	1	1	1	1	1	0	0	1	1	1	1	3	1	1	3	1	3	1	3	3	3	1	3	3	3	3	3	3	3	1	1	1	1	0	0	0	0
295	1	1	1	1	1	1	1	1	1	1	1	3	3	1	3	3	3	3	3	3	3	2	3	3	3	1	3	1	3	1	1	0	0	0	0	0	0
296	1	1	1	0	1	1	0	1	1	1	1	3	3	2	3	3	3	3	3	1	3	1	2	3	3	1	3	2	3	1	1	0	1	0	0	0	0
297	1	1	1	0	0	0	0	1	1	0	1	1	3	1	3	3	3	3	3	3	3	3	2	3	3	1	3	1	3	1	1	1	1	0	0	1	1
298	1	1	1	1	1	1	1	1	1	0	1	3	3	1	3	3	3	3	3	3	3	3	2	3	3	1	3	2	3	1	1	0	0	0	0	0	0
299	1	1	1	0	0	1	0	1	1	0	1	2	1	1	3	1	3	1	3	3	3	3	3	3	3	1	3	3	3	1	1	0	1	0	0	0	0
300	1	1	1	1	1	1	1	1	1	1	1	3	3	3	3	2	3	2	3	3	2	3	2	1	3	3	3	2	3	1	0	0	1	0	0	0	0
301	1	0	1	1	1	1	0	1	1	1	1	3	3	3	3	3	3	2	3	3	3	3	2	3	3	3	3	1	3	1	1	0	0	0	0	0	0
302	1	1	1	1	1	1	0	1	0	1	1	3	3	2	2	2	2	2	3	1	3	1	3	3	1	3	3	2	2	1	1	1	1	1	1	1	1
303	1	1	1	1	1	1	1	1	1	1	1	3	3	2	3	3	3	3	3	3	3	3	2	3	3	3	3	1	3	1	1	0	1	0	0	0	0
304	1	1	1	1	1	1	1	1	1	1	1	3	3	2	3	3	3	3	3	3	3	3	2	3	3	3	3	1	3	1	1	0	1	0	0	0	0
305	1	1	1	1	1	0	1	1	1	0	1	3	3	2	3	3	3	2	3	3	3	3	2	3	3	3	3	3	3	1	0	0	0	1	0	0	0
306	1	1	1	1	1	1	1	1	1	1	1	3	3	2	3	3	3	3	3	3	3	3	2	3	3	3	3	1	3	1	1	0	1	1	0	0	0
307	1	1	1	1	1	1	1	1	1	0	0	3	3	1	3	3	3	3	3	3	3	3	2	3	3	1	3	2	3	1	1	0	0	0	0	0	0
308	1	1	1	1	1	1	0	1	1	1	1	3	3	3	2	3	2	3	3	3	2	3	2	1	3	3	3	3	3	1	0	0	1	0	0	0	1
309	1	1	1	0	1	0	0	1	1	1	1	2	3	2	3	2	3	3	3	3	3	2	3	1	3	3	3	3	3	1	1	0	1	0	1	0	0
310	1	1	1	1	1	1	1	1	1	1	1	3	3	1	3	3	3	3	3	3	3	3	2	3	3	1	3	2	3	1	1	0	1	0	0	0	0
311	1	1	1	1	1	1	1	1	1	0	0	3	3	1	3	3	3	3	3	3	3	3	2	3	3	1	3	1	3	1	1	0	0	0	0	0	0
312	1	1	1	1	1	1	1	1	1	1	1	3	3	1	3	3	3	3	3	3	3	2	3	3	3	2	3	1	3	1	1	0	0	0	0	0	0
313	1	1	1	1	1	1	1	1	1	0	0	3	3	1	3	3	3	3	3	3	3	3	2	3	3	1	3	2	3	1	1	0	1	0	0	0	0
314	1	1	1	1	1	1	1	1	1	0	1	3	3	1	3	3	3	3	3	3	3	3	2	3	3	1	3	2	3	1	1	0	0	0	0	0	0
315	1	1	1	1	1	1	1	1	1	1	1	3	3	2	3	3	3	3	3	3	3	3	2	3	3	3	3	1	3	1	1	0	1	0	0	0	0
316	1	0	1	1	1	1	1	1	1	1	1	3	3	3	3	2	3	2	3	3	3	3	2	3	3	3	3	1	3	1	1	0	0	0	0	0	0
317	1	1	1	1	1	1	1	1	1	0	1	3	3	1	3	3	3	3	3	3	3	3	2	3	3	1	3	2	3	1	1	0	0	0	0	0	0
318	1	1	1	1	1	1	1	1	1	1	1	3	3	2	3	2	3	3	3	3	2	3	2	1	3	3	3	3	3	1	0	0	1	0	0	0	0
319	1	1	1	1	1	1	1	1	1	1	1	3	3	2	3	3	3	3	3	3	3	3	2	3	3	3	3	1	3	1	1	0	1	0	0	0	0
320	1	1	1	1	1	1	0	1	0	1	1	3	3	3	3	2	3	2	3	3	2	3	2	1	3	3	3	3	3	1	0	0	1	0	0	0	0
321	1	1	1	0	0	0	0	1	0	1	1	1	3	1	3	2	1	3	3	3	3	3	2	3	3	3	3	2	3	1	1	1	1	1	0	0	0
322	1	1	1	1	1	1	1	1	1	0	1	3	3	1	3	3	3	3	3	3	3	3	3	3	3	1	3	1	3	1	1	0	0	0	0	0	0
323	1	1	1	1	1	1	1	1	1	1	0	3	3	1	3	3	3	3	3	3	3	3	3	3	3	1	3	2	3	1	1	0	0	0	0	0	0
324	1	0	1	1	1	1	0	1	1	1	1	3	3	1	3	3	3	3	3	3	3	2	2	3	3	3	3	1	3	1	0	1	1	0	0	0	1
325	1	1	1	1	1	1	1	1	0	0	1	3	3	2	3	3	3	3	3	3	3	2	3	3	3	2	3	1	3	1	1	0	1	0	0	0	0
326	1	1	1	1	1	1	1	1	1	0	0	3	3	1	3	3	3	3	3	3	3	3	3	3	3	1	3	2	3	1	1	0	0	0	0	0	0
327	1	1	1	1	1	1	0	1	1	1	1	3	3	3	3	2	3	3	3	3	3	3	1	1	3	3	3	3	3	1	1	0	1	1	0	0	0
328	1	1	1	1	1	1	1	1	1	0	0	3	3	1	3	3	3	3	3	3	3	3	3	3	3	1	3	2	3	1	1	0	0	0	0	0	0
329	1	1	1	1	1	1	1	1	1	1	1	3	3	1	3	3	3	3	3	3	3	3	3	3	3	1	3	2	3	1	1	0	0	0	0	0	0
330	1	1	1	0	0	0	0	1	0	0	0	1	3	3	3	3	3	3	3	3	1	3	2	1	3	1	3	3	3	1	1	0	1	0	0	0	0
331	1	1	1	1	1	1	1	1	1	1	0	3	3	1	2	3	3	3	3	3	3	3	2	3	3	1	3	2	3	1	1	0	1	0	0	0	0
332	1	1	1	1	1	1	1	1	1	1	1	3	3	1	3	3	3	3	3	3	3	3	3	3	3	1	3	2	3	1	1	0	1	0	0	0	0
333	1	1	1	1	0	1	1	1	1	1	1	3	3	2	3	1	3	3	3	3	3	2	2	3	3	1	3	3	3	1	1	0	1	1	0	0	0
334	1	1	1	1	1	1	1	1	1	0	1	3	3	1	3	3	3	3	3	3	3	2	3	3	3	1	3	1	3	1	1	0	0	0	0	0	0
335	1	1	1	1	1	1	1	1	1	1	1	3	3	1	3	3	3	3	3	3	3	3	3	3	3	2	3	1	3	1	1	0	0	0	0	0	0
336	1	1	1	1	1	1	1	1	1	0	0	3	3	1	3	3	3	3	3	3	3	3	2	3	3	1	3	2	3	1	1	0	0	0	0	0	0
337	1	1	1	1	1	0	1	1	1	1	1	3	3	2	3	3	3	3	3	3	2	2	2	1	3	2	3	3	3	1	1	0	0	0	0	0	0
338	1	1	1	1	1	1	1	1	1	1	1	3	3	2	3	3	3	3	3	3	3	3	2	3	3	3	3	1	3	1	1	0	1	0	0	0	0
339	1	1	1	1	1	1	1	1	1	0	1	3	3	1	1	3	3	3	3	3	3	3	3	3	3	1	3	2	3	1	1	0	0	0	0	0	0
340	1	1	1	1	1	1	1	1	1	1	1	3	3	1	3	3	3	3	3	3	3	3	3	3	3	1	3	2	3	1	1	0	1	0	0	0	0
341	1	0	1	1	1	1	1	1	1	1	1	3	3	2	1	3	3	2	3	3	3	3	2	3	2	1	3	1	3	1	1	0	1	0	0	0	0
342	1	1	1	1	1	1	0	1	0	1	1	3	3	3	3	3	3	3	3	3	2	3	2	1	3	3	3	3	3	1	0	1	1	0	0	0	0
343	1	1	1	1	1	1	1	1	1	0	0	3	3	1	3	3	3	3	3	3	3	3	2	3	3	1	3	1	3	1	1	0	0	0	0	0	0
344	1	1	1	1	1	1	1	1	1	1	1	3	3	1	3	3	3	3	3	3	3	3	2	3	3	1	3	2	3	1	1	0	0	0	0	0	0
345	1	1	1	1	1	1	1	1	1	1	1	3	3	3	3	3	3	3	3	3	2	3	2	1	3	3	3	2	3	1	0	1	1	0	0	0	1
346	1	1	1	1	1	1	1	1	1	1	1	3	3	1	3	3	3	3	3	3	3	2	3	3	3	2	3	1	3	1	1	0	0	0	0	0	0
347	1	1	1	1	1	1	1	1	1	0	1	3	3	1	3	3	3	3	3	3	3	3	2	3	3	2	3	1	3	1	1	0	0	0	0	0	0
348	1	0	1	1	1	1	0	1	1	1	1	3	3	3	3	3	3	3	3	3	3	3	2	3	3	3	3	1	3	1	1	0	0	0	0	0	0
349	1	1	1	1	1	0	1	1	1	1	0	3	2	2	3	2	3	3	3	3	3	2	2	2	3	2	3	2	3	1	0	1	1	1	1	0	0
350	1	1	1	1	1	1	1	1	1	0	0	3	3	1	3	3	3	3	3	3	3	3	2	3	3	1	3	2	3	1	1	0	0	0	0	1	1
351	1	1	1	1	1	0	1	1	1	0	0	2	3	1	3	3	3	3	3	3	3	3	3	3	3	1	3	2	3	1	1	0	0	0	0	0	0
352	1	1	1	1	1	1	1	1	1	1	1	3	3	2	3	3	3	3	3	3	3	3	2	3	3	3	3	1	3	1	1	0	1	1	0	0	0
353	0	1	1	0	0	1	1	1	1	1	0	2	3	1	2	2	1	2	3	2	2	2	2	3	3	1	3	1	2	1	1	0	1	1	1	1	1
354	1	1	1	1	1	0	1	1	1	1	1	3	3	3	3	3	3	3	3	3	3	3	2	3	3	3	3	1	3	1	1	1	1	0	1	1	0
355	1	1	1	1	1	1	1	1	1	1	1	3	3	2	3	3	3	3	3	3	3	3	2	3	3	3	3	1	3	1	1	0	0	0	0	0	0
356	1	1	1	1	1	1	0	1	1	1	1	3	3	3	3	2	3	2	3	3	2	3	2	1	3	3	3	1	3	1	0	0	1	0	0	1	1
357	1	1	1	1	1	1	1	1	1	1	0	3	3	1	3	3	3	3	3	3	3	3	2	3	3	1	3	2	3	1	1	0	0	0	0	0	0
358	1	1	1	1	1	1	1	1	1	0	0	3	3	1	3	3	3	3	3	3	3	3	2	3	3	1	3	2	3	1	1	0	0	0	0	0	0
359	1	1	1	0	0	0	0	1	1	1	1	2	3	2	3	2	3	3	3	3	3	2	2	3	2	3	3	3	3	1	0	1	0	0	0	1	0
360	1	1	0	1	0	0	1	1	1	1	0	2	2	2	2	2	2	1	2	2	2	2	2	2	3	2	3	2	2	0	0	0	0	0	0	0	0
361	1	1	1	1	1	1	1	1	1	1	0	3	3	1	3	3	3	3	3	3	3	3	3	3	3	1	3	2	3	1	1	1	1	0	0	0	0
362	1	1	1	1	1	1	0	1	1	0	0	2	2	2	3	2	3	2	3	2	2	2	2	2	2	1	3	1	2	0	0	0	0	0	0	0	0
363	1	1	1	1	1	1	0	1	1	1	1	3	3	3	3	3	1	1	3	3	3	3	1	3	3	3	3	3	3	1	0	1	1	0	0	1	0
364	1	1	1	0	0	0	0	1	0	0	0	1	3	3	3	3	3	3	3	3	1	3	1	1	3	1	3	3	3	1	1	0	1	0	0	0	0
365	1	1	1	1	1	0	1	1	1	1	1	3	3	2	3	3	3	2	3	3	3	3	2	3	3	3	3	3	3	1	1	0	0	1	0	0	0
366	1	1	1	1	1	0	1	1	1	1	1	3	3	2	3	2	3	3	3	3	3	2	2	3	3	3	3	2	3	1	0	0	1	0	1	0	0
367	1	1	1	1	1	1	1	1	1	1	1	3	3	1	3	3	3	3	3	3	3	3	2	3	3	1	3	2	3	1	1	0	1	1	0	0	0
368	1	1	1	1	1	1	1	1	1	0	0	3	3	1	1	3	3	3	3	3	3	3	3	3	3	1	3	2	3	1	1	0	0	0	0	0	0
369	1	1	1	1	1	1	1	1	1	0	1	3	3	1	1	3	3	3	3	3	3	3	2	3	3	1	3	1	3	1	1	1	1	0	0	0	0
370	1	1	1	1	1	1	0	1	0	1	1	3	3	3	3	3	3	3	3	3	3	3	1	1	3	3	3	3	3	1	0	0	1	1	0	0	0
371	1	1	1	1	1	0	0	1	1	1	1	3	3	3	3	2	3	3	3	3	2	3	2	1	3	3	3	1	3	1	0	0	1	0	0	0	0
372	1	1	1	1	1	0	0	1	0	1	1	2	3	3	3	2	3	2	3	3	2	3	2	1	3	3	3	3	3	1	0	0	1	0	0	0	0
373	1	1	1	1	1	0	1	0	1	1	0	2	3	3	3	3	3	3	3	3	3	3	2	2	3	1	3	3	3	1	1	0	0	0	0	0	0
374	1	1	1	1	1	1	1	1	0	1	1	3	3	3	3	3	3	3	3	3	2	3	1	2	3	3	3	1	3	1	0	1	1	0	0	0	0
375	1	1	1	1	0	1	0	1	1	1	1	3	3	3	3	3	3	3	3	3	3	3	1	3	3	3	3	3	3	1	1	1	1	0	0	0	0
376	1	1	1	0	0	0	0	1	0	1	0	1	3	2	3	3	3	3	3	3	3	2	2	2	3	2	3	2	3	1	0	0	1	1	1	0	0
377	1	1	1	1	1	1	1	1	1	1	1	3	3	2	3	3	3	3	3	3	3	3	2	3	3	3	3	1	3	1	1	0	1	0	0	0	0
378	1	1	1	1	1	1	1	1	1	0	1	3	3	1	3	3	3	3	3	3	3	3	2	3	3	1	3	1	3	1	1	0	0	0	0	0	0
379	1	1	1	1	1	1	1	1	0	0	1	3	3	1	3	3	3	3	3	3	3	2	2	3	3	2	3	1	3	1	1	0	1	1	0	0	0
380	1	1	1	1	1	1	1	1	1	1	1	3	3	3	3	3	3	3	3	3	3	1	1	1	3	3	3	3	3	1	1	0	1	0	0	0	0
381	1	1	1	1	1	1	1	1	1	1	0	3	3	1	3	3	3	3	3	3	3	3	2	3	3	1	3	2	3	1	1	0	1	1	0	0	0
382	1	1	1	1	1	1	1	1	1	1	1	3	3	1	3	1	2	3	3	1	2	3	2	3	3	2	3	3	3	1	1	1	0	0	1	0	0
383	1	1	1	1	1	0	1	1	1	1	1	3	3	2	3	2	3	3	3	3	3	2	2	2	3	2	3	2	3	1	0	0	1	0	1	0	0
384	1	1	1	1	1	1	0	1	1	1	1	3	3	1	2	2	2	2	1	3	1	3	1	2	2	2	2	2	2	1	0	1	1	0	1	0	0
385	1	1	1	1	1	0	0	1	0	1	0	2	3	1	3	3	1	3	3	3	2	3	2	1	3	1	3	3	3	1	1	1	1	1	1	1	0
386	1	1	1	1	1	1	1	1	1	0	0	3	3	1	3	3	3	3	3	3	3	3	2	3	3	1	3	2	3	1	1	0	0	0	0	0	0
387	1	1	1	0	1	1	0	1	1	1	0	2	3	3	3	3	3	3	3	3	1	3	1	1	3	1	3	3	3	1	1	1	1	0	0	0	0
388	1	1	1	1	1	1	1	1	1	1	1	3	3	1	3	3	3	3	3	3	3	3	2	3	3	1	3	2	3	1	1	0	0	0	0	0	0

## Sheet: Data dictionary
	Heading	Code
Knowledge by item	k1-k11	0 = incorrect, 1 = correct
Level of knowledge	knowledgelevel	1 = low, 2 = moderate, 3 = high
attitude by item	a1-a16	1 = strogly disagree, 2 = disagree, 3 = neutral, 4 = agree, 5 = strogly agree
Level of attitude	knowledgelevel	1 = low, 2 = moderate, 3 = high
Preventive behavior	practice	1 = at least one mosquito prevention behavior, 0 = no
Insecticide treated nets	itn	0 = no, 1 = use
Mosquito repellent	rep	1 = no, 1 = use
Wearing long sleeves and pants	wearing	2 = no, 1 = use
Smoking	smoke	3 = no, 1 = use
Mosquito coils	coils	4 = no, 1 = use
Mosquito swatter	swatter	5 = no, 1 = use
Electric mosquito swatter	e-swatter	6 = no, 1 = use
